# Supplementary material for: Acute heart failure due to fulminant eosinophilic myocarditis with mononeuritis: eosinophilic granulomatosis with polyangiitis requiring cardiac multimodality imaging and systemic evaluation: a case report
Source: Eur Heart J Case Rep. 2025 Jan 17;9(2):ytaf010. doi: 10.1093/ehjcr/ytaf010 (PMC11804243; doi:10.1093/ehjcr/ytaf010)
Supplement: ytaf010_Supplementary_Data [file ytaf010_supplementary_data.zip]

Archive with 4 entries (4 files):
- FigureS1 (1).tif
- Video1.mp4
- Video2.mp4
- Video3.mp4
